# Supplementary material for: Genetic variants in the TORC2 gene promoter and their association with body measurement and carcass quality traits in Qinchuan cattle
Source: PLoS One. 2020 Feb 14;15(2):e0227254. doi: 10.1371/journal.pone.0227254 (PMC7021310; doi:10.1371/journal.pone.0227254)
Supplement: S1 Table — (XLSX) [file pone.0227254.s001.xlsx]

## Sheet: Sheet1
T	T	a1	G	G	T	T	X	X	E	E	T/A	N/C	体斜长(cm)	体高(cm)	腰高(cm)	尻长(cm)	腰角宽(cm)	胸深(cm)	胸围(cm)	坐骨端宽(cm)	背膘厚(cm)	眼肌面积(cm2)	眼肌深度(cm)	肌间脂肪含量
T	T	a2	G	G	T	T	X	X	E	F	G/X	T/Y	154	136.5	134	49	49	66	179	22	0.82	64.97	5.94	6.44
T	T	a3	G	G	T	T	X	X	E	E	E/A	F/C	153	125	129	46	42	65.5	172	21	0.73	51.63	6.03	5.67
T	T	a4	G	G	T	T	X	X	E	F			146	133	132	49	49	68.5	193	23	1	47.32	4.93	7.29
T	C	a5	G	G	T	T	X	X	E	E			152	132.5	131.5	44	45	61.5	183	23	0.82	48.21	5.2	8.17
T	T	a6	G	G	T	T	X	X	F	F			151.5	131.5	131	46	44	67	185	20	1.1	48.39	5.2	7.95
T	T	a7	G	G	T	T	X	X	E	E			158.5	137	138.5	44	47	71.5	202	24	2.01	51.46	5.39	8.26
T	T	a8	G	G	T	T	X	X	E	F			138.5	124	125	43	40	62	175	21	1.19	64.61	5.57	7.55
T	T	a9	G	G	T	T	X	X	E	E			164	140	135	48	42	74	178	23	1	51.45	5.3	8.02
T	T	a10	G	G	T	T	X	X	E	E			150.5	133	134	44	41	71	190	20	1.19	56.16	5.57	7.89
T	T	a11	G	G	T	T	X	X	E	F			147	135	133	42	41	66	179	20	1.1	60.08	4.75	7.19
T	T	a12	G	G	T	T	X	X	F	E			155	144	144	48	46	71	180	21	0.73	43.85	5.02	7.17
T	C	a13	G	G	T	T	X	X	E	E			150	130	129	41	40	62	183	23	1.28	63.92	5.3	7.13
T	T	a14	G	G	T	T	X	X	E	E			147	132	131	44	42	61	186	22	0.82	61.8	4.93	7.77
T	T	a15	G	G	T	T	X	X	E	F			134.5	125	127	47	46	65	178	31	1.19	38.55	3.84	3.93
T	T	a16	G	G	T	T	X	X	E	E			141.5	132	127.5	46	48	72	182	28	1.1	33.83	3.38	3.32
T	T	a17	G	G	T	T	X	X	E	E			155	130	127	47	42	70	187	24	1	67.64	4.3	6.92
T	T	a18	G	G	T	T	X	X	E	F			158	125	119	42	46	64	190	20	2.01	67.61	4.11	7.96
T	T	a19	G	G	T	T	X	X	E	F			158	123	123	46	44	63	188	23	1.01	50.72	1.92	3.91
T	T	a20	G	G	T	T	X	X	E	E			163	125	123	48	46	69	191	24	1.73	70.47	3.84	7.87
T	T	a21	G	A	T	T	X	X	E	E			146	123	122	42	40	62	185	24	0.91	81.44	4.66	8.07
T	T	a22	G	G	T	T	X	X	F	E			161	135	131	47	48	69	200	24	1.83	69.65	5.67	8.24
T	T	a23	G	G	T	T	X	X	E	E			169	127	127	45	46	68	185	25	1.28	60.56	5.11	7.29
T	T	a24	G	G	T	T	X	X	E	F			152	124	122	44	44	62	183	23	1.1	68.55	4.94	8.22
T	T	a25	G	G	T	T	X	X	F	F			160	125	123	47	46	73	201	22	1.19	56.88	3.01	8.26
T	T	a26	G	G	T	T	X	X	E	E			142	121	121	46	45	70	176	22	1	72.8	5.84	8.1
T	T	a27	G	G	T	T	X	X	E	E			149	123	120	45	44	69	182	22	1.1	56.36	3.38	8.05
T	T	a28	G	G	T	T	X	X	E	E			152.5	131	129	48	45	67.5	178	28	1.37	79.03	5.02	8.14
T	T	a29	G	G	T	T	X	X	F	F			146.5	136	129	52	50	75	199	24	1.46	81.32	5.58	8.1
T	T	a30	G	G	T	T	X	X	E	E			145.5	131.5	128	48	42	61.5	179	20	1.55	53.09	5.39	8.22
T	T	a31	G	G	T	T	X	X	E	E			154.5	125.5	124	47	45	70	180	21	0.914	53.68	3.47	8.23
T	T	a32	G	G	T	T	X	X	F	F			153.5	136	130	48	42	66	180	19	1.01	64.41	4.93	7.93
T	T	a33	G	G	T	T	X	X	E	E			152	127	128	51	46	68	184	23	0.73	46.07	1.65	6.03
T	T	a34	G	G	T	T	X	X	E	E			149.5	134.5	133	47	42	73	183	23	0.91	69.35	4.38	7.76
T	T	a35	G	G	T	T	X	Y	E	E			142.5	126.5	122	49	44	75	189	26	1.1	59.08	3.47	8.2
T	C	a36	G	G	T	T	X	X	E	E			143	125.5	121.5	47	46	69	195	27	0.91	80.34	6.85	7.78
T	T	a37	G	G	T	T	X	X	E	E			137.5	131.5	124.5	46	51	69	192	23	1.55	67.31	4.11	7.97
T	T	a38	G	G	T	T	X	X	E	F			147	129	126	48	44	72.5	200	25	1.64	65.41	5.66	8.16
T	T	a39	G	G	T	T	X	X	E	E			144	132	126	50	45	66.5	190	21	1.64	48.93	3.74	7.72
T	T	a40	G	G	T	T	X	X	E	E			143.5	126	126.5	49	47	70.5	196	24	1.64	80.69	7.21	8.2
T	T	a41	G	G	T	T	X	X	F	F			115	110.5	113	35	29	50	133	18	0.46	39.32	2.74	5.4
T	T	a42	G	G	T	T	X	X	E	E			115.5	118.5	121.5	41	29	58	158	19	0.73	60.88	3.56	8.25
T	T	a43	G	G	T	T	X	X	E	E			111.5	108.5	111.5	32	28	52.5	138	18	2.55	46.17	2.65	7.96
T	T	a44	G	G	T	T	X	X	E	E			111	114	114	35	25	48.5	140	16	0.73	39.17	3.01	4.35
T	T	a45	G	G	T	T	X	X	E	E			136	113.5	125.5	42	33	61	175	23	0.64	68.58	4.3	7.98
T	T	a46	G	G	T	T	X	Y	E	E			113.5	116	118.5	33	25	52	132	17	0.55	38.01	2.37	8.07
T	T	a47	G	G	T	T	X	X	E	F			119.5	114.5	117	36	25	49	138	16	0.64	36.44	3.2	8.23
T	T	a48	G	G	T	T	X	X	E	E			131	121	117	42	38	65	165	21	1.06	51	5.48	8.26
T	T	a49	G	G	T	T	X	X	E	E			140	121	124	45	30	63	161	17	0.73	53.58	4.84	8.25
T	T	a50	G	G	T	T	X	X	E	F			120	111.5	108.5	38	31	55	136	17	0.82	34.29	4.02	7.46
T	T	a51	G	G	T	T	X	X	E	E			140.5	124	125.5	48	42	71	174	24	0.73	42.42	5.57	4.32
T	T	a52	G	G	T	T	X	X	E	F			131	117	121	40	36	56	146	18	0.73	47.7	4.39	8.25
T	T	a53	G	G	T	T	X	X	E	E			150	129.5	124	42	42	71	170	19	0.64	54.37	5.94	8.09
T	T	a54	G	G	T	T	X	X	F	F			141	118	121	43	42	64	170	18	0.64	49.16	3.57	8.22
T	T	a55	G	G	T	T	X	X	E	E			120	110	113	40	26	56	140	14	0.55	38.62	2.37	7.03
T	T	a56	G	G	T	T	X	X	E	F			142	128	127	44	36	72	170	22	1.1	52.44	4.02	3.93
T	T	a57	A	G	T	T	X	X	E	E			125	113	119	39	35	55	150	19	0.73	48.82	3.93	3.84
T	T	a58	G	G	T	T	X	X	E	E			163	133	129.5	47	43	73	196	26	0.73	42.79	4.59	4.57
T	T	a59	G	G	T	T	X	Y	E	E			127.5	124	118	46	34	50	158	19	0.91	44.23	3.74	6.96
T	T	a60	G	G	T	T	X	X	E	F			134	132	131	46	42	63.5	180	20	1.01	51.78	3.75	6.25
T	C	a61	G	G	T	T	X	X	E	E			139.5	115	123.5	42	36	61	174	16	0.91	39	4.2	4.94
T	T	a62	G	G	T	T	X	X	E	E			144	120	116	41	34	64	195	16	1.83	58.78	4.75	3.31
T	T	a63	G	G	T	T	X	X	E	E			156	127	118	45	48	70	186	18	1.1	36.99	3.2	3.3
T	T	a64	G	G	T	T	X	X	E	E			145	134	124.5	42	42	65	181	23	1.1	55.14	2.92	3.23
T	T	a65	G	G	T	T	X	X	E	E			140	115	116	46	42	62	164	20	0.82	45.13	3.11	4.82
T	T	a66	G	G	T	T	X	X	E	F			138	120	117	44	40	61	164	22	0.91	53.08	3.84	3.02
T	T	a67	G	G	T	T	X	X	F	E			123	120	120	42	38	55.5	153	20	0.82	57.33	2.83	3.27
T	T	a68	G	G	T	T	X	X	E	E			142	126	122	38	39	63	177	23	0.91	54.59	3.65	8.11
T	T	a69	G	G	T	T	X	Y	E	E			135	128.5	126	47	42	62	184	16	1.1	67.79	4.57	8.25
T	T	a70	G	G	T	T	X	X	E	E			141	125	122	40	40	60	169	19	0.91	54.98	4.39	7.69
T	T	a71	G	G	T	T	X	X	E	E			139	127	122	44	42	66	178	20	0.73	50.6	3.47	5.14
T	T	a72	G	G	T	T	X	X	E	F			136.5	132	132	46	38	67	181	19	1.01	51.78	3.75	6.25
T	T	a73	G	G	T	T	X	X	E	E			148.5	128.5	130.5	47	38	63	180	22	0.64	49.55	2.83	7.69
T	T	a74	G	G	T	T	X	X	E	E			155	135	134	42	42	70	179	27	0.73	55.08	4.75	8.19
T	T	a75	G	G	T	T	X	X	E	E			138	125	122	42	38	58	168	20	0.046	53.52	6.03	8.03
T	T	a76	G	G	T	T	X	X	E	E			120.5	115	113.5	40	28	51.5	148	11	0.73	40.49	2.74	6.17
T	T	a77	G	G	T	T	X	X	F	E			149	133	148	50	40	71	210	22	1.46	82.02	3.2	7.68
T	T	a78	G	G	T	T	X	X	E	F			141	134.5	132.5	46	44	61	176	23	1	76.62	4.84	7.41
T	T	a79	G	G	T	T	X	X	E	E			142	134	128	46	44	68	200	23	1.37	80.02	4.4	7.21
T	T	a80	G	G	T	T	X	X	E	E			125.5	114.5	119	34	30	52	154	19	0.64	49.68	3.01	7.51
T	T	a81	G	G	T	T	X	X	E	E			121.5	110.5	117.5	36	38	56	153	20	0.64	41.11	3.65	7.79
T	T	a82	G	G	T	T	X	X	E	E			115	114.5	116.5	36	35	49	150	17	0.82	41.04	4.29	8.23
T	T	a83	G	G	T	T	X	X	F	E			122	119	118	36	33	52.5	151	17	0.82	48.83	3.65	8.16
T	T	a84	G	G	T	T	X	X	E	F			124	113	115	34	31	50	139	16	0.73	46.04	3.65	6.72
T	T	a85	G	G	T	T	X	Y	E	E			117.5	117.5	119	39	32	47.5	148	17	0.73	41.84	3.01	8.05
T	T	a86	G	G	T	T	X	X	E	E			127.5	114.5	120.5	38	36	48.5	148	18	0.73	42.93	3.2	8.02
T	T	a87	G	G	T	T	X	X	E	E			128.5	113	116	37	35	56	149	17	0.82	45.17	3.1	7.1
T	C	a88	G	G	T	T	X	X	E	E			119	113.5	118.5	37	35	56.5	151	17	0.73	36.12	2.83	8.07
T	T	a89	G	G	T	T	X	X	E	E			118	117.5	120.5	37	35	55.5	157	17	0.82	33.55	2.65	7.37
T	T	a90	G	G	T	T	X	X	E	E			117	115	118	34	35	56.5	151	18	0.64	37.77	2.65	6.35
T	T	a91	G	G	T	T	X	X	E	E			121	112	118.5	35	35	55.5	151	17	0.64	33.8	2.74	5.28
T	T	a92	G	G	T	T	X	X	E	E			122.5	116.5	119.5	38	38	50	155	19	0.73	42.7	3.29	7.5
T	T	a93	G	G	T	T	X	X	E	E			125.5	119	122.5	37	36	56.5	149	16	0.73	45.9	4.11	7.36
T	T	a94	G	G	T	T	X	X	E	E			123	116.5	120.5	35	36	53	142	17	0.82	43.87	4.11	4.75
T	T	a95	G	G	T	T	X	X	E	E			115.5	112.5	115.5	34	32	52	140	16	0.55	40.26	3.84	8.08
T	T	a96	G	G	T	T	X	X	E	E			123	117	122	38	34	54	152	16	0.85	46.54	3.93	7.81
T	T	a97	G	G	T	T	X	X	E	E			132	120	124.5	38	35	55	158	20	0.64	48.67	3.84	8.17
T	T	a98	G	G	T	T	X	X	E	E			138.5	127.5	130.5	40	38	59.5	161	23	0.73	42.36	3.65	8.07
T	T	a99	G	G	T	T	X	X	E	E			118.5	108.5	112.5	34	30	46.5	141	16	0.64	38.6	3.47	7.76
T	T	a100	G	G	T	T	X	X	E	E			124.5	118	122.5	38	36	56	155	19	1.01	62.63	5.66	8.09
T	T	a101	A	G	T	T	X	X	E	E			122.5	113	117	34	33	51.5	145	16	0.82	41.31	5.37	8.25
T	T	a102	G	G	T	T	X	X	E	E			123	109	114.5	36	33	52	143	18	1	42.18	4.75	7.74
T	T	a103	G	G	T	T	X	X	E	E			119	108	119	39	33	53	144	15	0.64	39.89	4.47	8.24
T	T	a104	G	A	T	T	X	X	E	E			115	109	114	40	33	58	149	17	0.82	43.22	2.37	7.23
T	T	a105	G	G	T	T	X	X	E	E			131	113	119	42	34	57	146	18	0.64	44.78	4.02	7.4
T	T	a106	G	G	T	T	X	X	E	E			120	111	118	39	33	59	145	17	0.91	44.04	4.11	8.14
T	T	a107	G	G	T	T	X	X	E	E			123	115	119	40	31	57	147	18	0.55	48.04	2.03	7.81
T	T	a108	G	G	T	T	X	X	E	E			122	106	115	39	31	52	146	17	1.1	46.91	4.75	7.16
T	T	a109	G	G	T	T	X	X	E	E			138	115.5	118	42	37	58	156	18	0.82	46.99	3.47	7.25
T	T	a110	G	G	T	T	X	X	E	E			131	118	123	42	36	62	153	20	0.82	54.12	3.38	7.33
T	T	a111	G	G	T	T	X	X	E	E			116	107	116	38	34	49	142	16	0.73	44.92	2.2	7.96
T	T	a112	G	G	T	T	X	X	E	E			125	112	119	38	30	53	148	16	0.55	40.96	2.74	6.18
T	T	a113	G	A	T	T	X	X	E	E			121	114	118	38	32	53	146	17	0.64	35.51	3.56	4.87
T	T	a114	G	G	T	T	X	X	E	E			135.5	124	129	41	37	59	161	19	0.82	54.46	5.57	8.2
T	C	a115	G	G	T	T	X	X	E	E			129	120	124	42	38	61	164	19	1.19	51.69	4.02	7.88
T	T	a116	G	G	T	T	X	X	E	E			136	120	124	43	37	55	158	18	0.73	43.35	2.32	8.11
T	T	a117	G	G	T	T	X	X	E	E			135	123	124	45	38	58	153	18	0.91	50.7	3.26	6.7
T	T	a118	G	G	T	T	X	X	E	E			135	119	126	42	33	59	158	16	0.82	72.49	4.57	8.25
T	T	a119	G	A	T	T	X	X	E	E			134	119	121	39	36	58	156	21	1	57.2	3.38	7.97
T	T	a120	G	G	T	T	X	X	E	E			130	120	124	40	36	56	156	19	0.73	52.21	2.83	8.12
T	T	a121	G	G	T	T	X	X	E	E			142	123	125	43	42	64	171	20	0.91	51.88	3.1	7.81
T	T	a122	G	G	T	T	X	X	E	E			116	114	121	40	32	55	152	18	0.82	82.94	5.39	7.75
T	T	a123	G	G	T	T	X	X	E	E			138	130	133	46	48	73	194	24	1.37	68.3	3.56	7.92
T	T	a124	G	G	T	T	X	X	E	E			148	130.5	129	46	45	64	175	22	0.82	53.23	3.02	4.54
T	T	a125	G	A	T	T	X	X	E	E			120	112	119	38	30	55	142	17	0.82	32.1	2.05	8.17
T	T	a126	G	G	T	T	X	X	E	E			128	120	123	46	38	58	165	21	0.91	59.2	4.02	8.25
T	T	a127	G	G	T	T	X	X	E	E			144	120	125	42	42	61	177	22	1.46	39.21	3.29	8.08
T	T	a128	G	G	T	T	X	X	E	E			137	124	131	46	38	62	162	18	0.74	42.06	1.15	6.11
T	T	a129	G	G	T	T	X	X	E	E			138.5	121	125	44	41	63	174	20	1.28	63.28	5.39	8.24
T	T	a130	G	G	T	T	X	X	E	E			145	129	129	46	44	65	171	18	0.64	58.38	1.83	8.04
T	T	a131	G	A	T	T	X	X	E	E			139	121	124	46	43	61.5	175	22	1	66.87	3.01	8.12
T	T	a132	G	G	T	T	X	X	E	E			146	120	124	46	41	59.5	170	21	0.82	69.78	3.56	8.23
T	T	a133	G	G	T	T	X	X	E	E			115	109.5	114	39	33	51	144	18	0.91	34.27	2.01	7.97
T	T	a134	G	G	T	T	X	X	E	E			117.5	110	116	38	32	52.5	144	18	0.64	44.22	1.19	8.26
T	T	a135	G	G	T	C	X	X	E	E			120	114	118	36	30	48	146	15	0.55	38.1	2.01	7.8
T	T	a136	G	G	T	C	X	X	E	E			124.5	118.5	126	40	32	53	154	17	0.73	53.29	4.38	8.23
T	T	a137	G	G	T	C	X	X	E	E			118.5	116	120	41	29	52	142	16	0.46	37.89	2.01	8.21
T	T	a138	G	G	T	C	X	X	E	E			118.5	14.5	119	40	31	50	145	16	0.64	27.37	3.05	8.03
T	C	a139	G	G	T	C	X	X	E	E			121.5	111.5	118	37	26	48.5	143	16	0.82	59.81	2.56	8.18
T	T	a140	G	A	T	C	X	X	E	E			128.5	118.5	123	40	38	54.5	154	19	0.73	42.79	3.01	8.2
T	T	a141	G	G	T	C	X	X	E	E			127	113.5	114.5	38	32	48	140	16	0.73	37.31	3.29	7.71
T	T	a142	G	G	T	C	X	X	E	E			125.5	113.5	121.5	43	34	51	159	18	0.73	42.93	4.57	6.92
T	T	a143	G	G	T	C	X	X	E	E			120	121.5	122	38	32	51.5	150	16	1.01	40.48	4.47	8.01
T	C	a144	G	G	T	C	X	X	E	E			121	115	118.5	41	28	51.5	140	14	0.64	42.51	3.1	8.21
T	T	a145	G	G	T	C	X	X	E	E			121.5	114.5	118.5	37	32	47	147	15	0.82	40.07	2.56	7.82
T	T	a146	G	A	T	C	X	X	E	E			120.5	114.5	116.5	39	31	50.5	150	17	1.1	46.43	3.65	8.25
T	T	a147	G	G	T	C	X	X	E	E			129.5	120.5	127.5	45	37	55	163	20	1	41.05	3.84	6.4
T	C	a148	G	G	T	C	X	X	E	E			129.5	114.5	120	37	32	51	149	15	1.1	48.38	3.29	8.25
T	T	a149	G	G	T	C	X	Y	E	E			118.5	111.5	116.5	40	36	51.5	144	18	0.82	36.86	3.93	8.13
T	T	a150	G	A	T	C	X	X	E	E			118.5	113	116	40	33	46.5	141	14	0.82	37.7	3.29	7.87
T	T	a151	G	G	T	C	X	X	E	E			121	115.5	119	39	35	49	148	20	0.73	31.86	3.56	4.28
T	T	a152	G	G	T	C	X	X	E	E			126.5	118.5	122	42	35	51	156	18	0.64	45.15	2.37	7.86
T	C	a153	G	G	T	C	X	X	E	F			124.5	111.5	113.5	38	31	45.5	140	17	0.73	30.06	2.92	7.95
T	T	a154	G	A	T	C	X	X	E	E			118.5	110.5	115	37	33	51	148	16	0.82	33.19	2.56	7.3
T	T	a155	G	G	T	C	X	X	E	F			127.5	118.5	122.5	42	37	51.5	154	18	0.82	40.34	4.02	8.18
T	T	a156	G	G	T	C	X	X	E	E			119	114	116	38	33	48.5	138	14	0.82	40.6	2.74	7.38
T	T	a157	G	G	T	C	X	X	E	E			119.5	111.5	115	36	32	52	148	15	0.82	30.82	2.65	2.95
T	T	a158	G	G	T	C	X	X	E	E			119	115	120	38	33	47.5	151	19	0.55	32.13	3.29	6.55
T	T	a159	G	A	T	C	X	X	E	F			121	114.5	119.5	38	34	49.5	150	18	0.82	36.88	3.29	8.25
T	T	a160	G	G	T	C	X	X	E	E			129.5	116.5	122.5	40	35	53.5	150	18	0.64	41.49	2.01	8.21
T	C	a161	G	G	T	C	X	Y	E	F			121	116	124	39	34	51	148	17	0.82	30.02	3.01	6.22
T	T	a162	G	G	T	C	X	X	E	E			115	113	118	40	35	51.5	148	16	0.91	44.81	2.49	8.25
T	T	a163	G	G	T	C	X	X	E	E			137	120	125	42	38	56	157	18	0.91	48.89	3.83	8.22
T	T	a164	G	G	T	C	X	X	E	F			124	112	112	40	30	52	145	15	0.64	49.66	5.94	7.24
T	T	a165	G	G	T	C	X	X	E	E			120	114	115	36	29	53	143	14	0.55	32.62	4.48	8.11
T	T	a166	G	G	T	C	X	X	E	E			127	115	117	37	35	50	153	19	0.91	40.23	4.93	8.26
T	T	a167	G	A	T	C	X	X	E	E			122	113	119	36	31	56	143	21	0.91	49.45	5.11	8.24
T	C	a168	G	G	T	C	X	X	E	E			121	114	116.5	38	35	52	146	16	0.64	42.37	4.66	8.19
T	T	a169	G	G	T	C	X	X	E	F			119	114	119	42	34	54	145	16	0.73	51.45	4.66	8.14
T	T	a170	G	A	T	C	X	X	E	E			127	115.5	119	40	28	55	140	17	0.73	39	5.2	8.07
T	T	a171	G	G	T	C	X	X	E	F			124	119	119	40	36	53	147	17	0.73	41.68	3.74	8.1
T	T	a172	G	G	T	C	X	X	E	E			124	114	119.5	42	32	54	146	17	0.55	42.9	4.93	8.05
T	T	a173	G	G	T	C	X	X	E	E			134	121	126	46	37	61	159	21	0.82	32.92	3.93	7.77
T	T	a174	G	G	T	C	X	X	E	E			131	117	121	40	34	54	153	16	1	37.61	5.02	8.22
T	T	a175	G	G	T	C	X	X	E	E			125	115	121	40	34	57	146	17	0.55	55.67	4.57	8.25
T	T	a176	G	G	T	C	X	X	E	E			130	115.5	116	42	35	55	158	17	0.55	40.5	5.21	7.06
T	C	a177	G	A	T	C	X	X	E	E			143	122	127	46	37	59	155	20	0.73	35.56	4.29	5.08
T	T	a178	G	G	T	C	X	X	E	F			134	114	120	39	30	57.5	150	16	0.64	31.92	3.56	8.22
T	T	a179	G	G	T	C	X	X	E	E			124	118	122	41	34	57	156	20	0.73	31.28	4.57	7.38
T	T	a180	G	G	T	C	X	X	E	E			127	118	121.5	43	36	57	156	18	0.73	36.62	4.66	7.76
T	T	a181	G	G	T	C	X	X	E	E			121	113	115	37	30	52	138	14	0.73	34.13	3.65	6.44
T	T	a182	G	G	T	C	X	X	E	E			136	119	119	43	36	58	162	16	1.01	55.3	4.29	7.83
T	T	a183	G	A	T	C	X	X	E	E			120	109	112	40	30	56	140	14	0.55	37.43	3.74	6.77
T	T	a184	G	G	T	C	X	X	E	E			121	111	126.5	40	32	53	147	15	0.64	30.71	4.29	6.19
T	C	a185	G	G	T	C	X	Y	E	F			124	111	116	39	29	54	140	14	0.55	34.1	4.84	8.19
T	T	a186	G	G	T	C	X	X	E	E			125	111	115	41	30	50	138	14	0.73	36.72	4.93	8.26
T	T	a187	G	G	T	C	X	X	E	E			122	116	119	41	36	56	153	15	0.73	31.58	4.38	8.24
T	T	a188	G	G	T	C	X	X	E	E			118	116	114	39	37	55	151	17	0.73	31.23	3.29	7.88
T	T	a189	G	G	T	C	X	X	E	E			122	112	113	39	34	55	154	16	0.82	39.64	5.02	7.82
T	T	a190	G	G	T	C	X	X	E	E			130	119	126	42	34	58	148	16	0.64	30.09	4.84	8.24
T	T	a191	G	A	T	C	X	X	E	E			129	119	123	42	34	58	143	16	0.46	30.63	5.3	8.22
T	T	a192	G	G	T	C	X	X	E	E			124	117	120	42	33	52	153	17	0.73	43.7	4.57	8.26
T	C	a193	G	G	T	C	X	X	E	E			123	108	107	38	30	53	138	15	0.73	24.46	3.74	7.64
T	T	a194	G	G	T	C	X	X	E	E			127	117	122	42	40	66	159	17	0.64	28.12	3.29	7.95
T	T	a195	G	G	T	C	X	X	E	E			129	111	114	39	35	53	148	15	0.82	42.25	4.29	7.73
T	T	a196	G	G	T	C	X	X	E	F			127	117	117	42	37	60	159	18	0.64	34.21	3.29	8
T	T	a197	G	G	T	C	X	X	E	E			121	115	119	41	36	59	155	16	0.82	37.66	3.84	8.23
T	T	a198	G	G	T	C	X	X	E	E			121.5	115	118	40	31	52	145	15	0.82	40.31	3.75	6.33
T	T	a199	G	G	T	C	X	X	E	E			119	110	109	39	29	52	140	15	0.73	41.32	6.21	8.26
T	T	a200	G	G	T	C	X	X	E	E			120	110	118	38	32	52	139	14	0.46	46.21	4.94	8.26
T	T	a201	G	G	T	C	X	X	E	E			118	117	121	41	37	56	146	14	0.55	33.38	3.47	5.57
T	T	a202	G	G	T	C	X	X	E	E			134	115	120	41	37	58	154	17	0.64	41.29	6.03	7.47
T	T	a203	G	G	T	C	X	X	E	E			122	113	113	40	30	50	139	15	0.55	38.21	4.2	6.44
T	T	a204	G	G	T	C	X	X	E	E			123	116	118	38	32	52	137	16	0.64	43.9	6.04	7.72
T	C	a205	G	G	T	C	X	X	E	E			129	109	117	40	29	53	144	14	0.73	61.27	4.47	7.66
T	T	a206	G	G	T	C	X	X	E	F			124	116	120	39	32	54	144	13	0.55	36.89	3.57	7.92
T	T	a207	G	G	T	C	X	X	E	E			127	116	118	38	31	54	148	15	0.64	38.54	3.93	8.26
T	T	a208	G	G	T	C	X	X	E	E			128	111	116	42	29	56	141	14	0.73	51.99	5.02	8.24
T	T	a209	G	G	T	C	X	X	E	E			123	116	117	40	31	56	145	13	0.55	45.12	4.3	7.61
T	T	a210	G	A	T	C	X	X	E	E			123	109	110	36	29	47	140	14	0.73	48.07	4.93	7.26
T	T	a211	G	G	T	C	X	X	E	E			134	117	121.5	39	28	49	152	19	0.64	45.6	4.29	7.99
T	T	a212	G	G	T	C	X	X	E	E			116.5	110	117	36	34	51.5	148	19	0.64	37.8	4.66	8.26
T	T	a213	G	G	T	C	X	X	E	E			134	119.5	125.5	43	38	55	162	20	0.91	43.46	5.21	7.65
T	T	a214	G	G	T	C	X	X	E	E			124.5	118	122	40	30	51	152	18	0.64	46.59	5.22	8.1
T	T	a215	G	G	T	C	X	X	E	E			124.5	113.5	119.5	33	34	48.5	149	19	0.64	35.75	4.93	8.02
T	T	a216	G	G	T	C	X	X	E	E			111	109.5	113.5	34	34	49.5	146	16	0.73	41.88	4.39	7.87
T	C	a217	G	G	T	C	X	X	E	E			127	116	118.5	38	32	57	163	20	0.64	52.38	4.66	8.2
T	T	a218	G	A	T	C	X	X	E	E			139	117	120	37	34	56.5	134	17	0.91	52.19	3.65	8.03
T	T	a219	G	G	T	C	X	X	E	E			135	116.5	119	41	41	64.5	173	22	0.73	36.05	4.11	5.69
T	T	a220	G	G	T	C	X	X	E	E			143.5	129	138	46	42	70	180	23	0.82	51.12	5.02	6.9
T	T	a221	G	G	T	C	X	X	E	E			135	119.5	119	40	38	55	163	21	0.73	49.88	5.57	7.57
T	T	a222	G	G	T	C	X	X	E	E			142	125	129	40	40	67	174	22	1.28	82.52	4.84	6.64
T	T	a223	G	A	T	C	X	X	E	E			119	113	114	36	33	51.5	144	16	0.73	40.19	2.56	7.6
T	T	a224	G	A	T	C	X	X	E	E			159	131.5	131	44	47	72	203	27	1.92	78.83	7.03	8.17
T	T	a225	G	A	T	C	X	X	E	E			152	135	135	41	39	69	172	21	0.83	64.67	7.75	7.8
T	T	a226	G	G	T	C	X	X	E	E			122	112	117	37	32	53	156	16	0.73	50.78	6.58	7.55
T	T	a227	G	A	T	C	X	X	E	E			140	125	124	41	43	67	187	24	1.02	62.01	6.12	7.24
T	T	a228	G	A	T	C	X	X	E	E			118.5	117.5	118.5	35	32	57	159	17	0.82	45.56	3.11	7.9
T	C	a229	G	A	T	C	X	X	E	E			137.5	135	126	41	43	75	186	24	1	68.39	3.47	8.08
T	T	a230	G	A	T	C	X	X	E	E			146.5	125.5	126.5	43	41	62	179	22	0.55	57.47	7.31	7.9
T	T	a231	G	G	T	C	X	X	E	E			123.5	117.5	121.5	39	38	59	162	21	0.73	54.79	4.47	8.19
T	T	a232	G	A	T	C	X	X	E	E			133	126.5	132.5	45	41	61	177.5	21	0.64	64.51	5.48	8.14
T	T	a233	G	A	T	C	X	X	E	F			133.5	116.5	119.5	40	38	60	167	24	0.82	52.79	5.12	8.25
T	T	a234	G	A	T	C	X	X	E	F			114	114.5	116	30	31	52	162	16	0.73	52.3	6.12	8.26
T	T	a235	G	A	T	C	X	X	E	E			161	134	137.5	30	31	68	182	16	0.82	56.86	5.76	8.24
T	T	a236	G	A	T	C	X	X	E	F			146.5	134.5	137	41	43	71	180	24	0.45	64.57	3.93	6.66
T	T	a237	G	A	T	C	X	X	E	F			135	115	117	39	39	63	163	20	0.82	43.16	5.75	7.17
T	T	a238	G	A	T	C	X	X	E	F			132	123.5	129	38	35	67.5	162	18	0.83	38.22	4.2	7.98
T	T	a239	G	A	T	C	X	X	E	E			148.5	130	129.5	42	41	64.5	176	20	0.91	78.15	4.29	8.19
T	T	a240	G	G	T	C	X	X	E	F			120	115	123	36	34	51	147	18	0.64	56.23	3.47	7.97
T	T	a241	G	A	T	C	X	X	E	F			148.5	128.5	128.5	44	50	67.5	196	27	1.63	60.71	5.94	7.96
T	T	a242	G	A	T	C	X	X	E	F			135	122.5	124	38	40	59	157	20	0.64	56.02	4.48	8.08
T	T	a243	G	A	T	C	X	X	E	F			125	121	123.5	42	38	55	156	17	0.82	45.26	2.56	8.26
T	T	a244	G	A	T	C	X	X	E	F			120	108	113	36	30	55	151	18	0.64	39.77	5.39	8.05
T	T	a245	G	A	T	C	X	X	E	F			123	106.5	111	34	36	53	148	17	0.46	44.02	3.38	8.04
T	T	a246	G	A	T	C	X	X	E	F			145	132	133	43	44	68	176	24	0.82	63.7	5.39	7.84
T	T	a247	G	A	T	C	X	Y	E	F			136.5	133	128.5	45	48	68	191	23	1.46	68.79	5.02	7.93
T	T	a248	G	G	T	C	X	X	E	E			128	124	126	40	38	68	169	14	0.64	51.55	3.47	8.13
T	T	a249	G	A	T	C	X	X	E	F			121.5	107	112	34	32	52	143	15	0.64	31.14	3.67	6.56
T	T	a250	G	A	T	C	X	X	E	F			151	134	129	50	44	69	179	24	0.82	78.84	3.38	7.8
T	T	a251	G	A	T	C	X	X	E	F			133	127	127	48	42	65	170	21	0.73	72.16	5.48	8.24
T	T	a252	G	A	T	C	X	X	E	F			133.5	123	126	46	43	67	178	22	1	79.79	5.84	8.24
T	T	a253	G	A	T	C	X	X	E	E			122	121	123.5	47	42	68.5	173	19	0.73	50.62	3.56	6.29
T	T	a254	G	A	T	C	X	X	E	F			150	126	129.5	46	45	68	181	23	0.82	61.8	5.39	8.2
T	T	a255	G	G	T	C	X	X	E	F			132	127	127	47	46	64	183	22	1.37	51.02	4.2	8.04
T	T	a256	G	A	T	C	X	X	E	F			143	128	122.5	45	48	63	186	24	1.83	57.4	5.85	7.45
T	T	a257	G	A	T	C	X	X	E	F			134	122	125	50	43	67	172	19	0.64	62.44	6.4	8.18
T	T	a258	G	A	T	C	X	X	E	E			150	136	136	51	46	71	193	23	1.01	84.69	6.03	7.86
T	T	a259	G	A	T	C	X	X	E	F			136	125	125	50	48	63	174	20	1	44.41	3.84	0.63
T	T	a260	G	A	T	C	X	X	E	F			146	133	138	48	44	71	178	19	0.73	53.79	4.2	7.7
T	T	a261	G	A	T	C	X	X	E	F			132	122	126	48	42	61	162	20	1.01	51.71	3.74	8.23
T	T	a262	G	A	T	C	X	Y	E	F			148	126	132	53	47	74	186	21	0.82	74.01	5.2	8.13
T	T	a263	G	A	T	C	X	X	E	F			145	121	122	40	41	60	174	16	1.1	55.21	4.4	8.26
T	T	a264	G	G	T	C	X	X	E	F			136	120	118	47	42	70	186	21	1.01	71.67	3.65	7.73
T	T	a265	G	A	T	C	X	X	E	F			152	130	128	51	38	69	174	18	0.73	56.88	5.39	8.16
T	T	a266	G	A	T	C	X	X	E	F			141	120	128	47	44	69	173	18	0.73	75.41	4.29	7.46
T	T	a267	G	G	T	C	X	X	E	E			145.5	120	124	48	43	65	174	21	1.19	48.88	5.66	4.61
T	T	a268	G	A	T	C	X	X	E	F			129	122	122	43	38	64	165	17	0.82	44.26	3.01	8.25
T	T	a269	G	A	T	C	X	X	E	F			147	123	125	46	43	70	170	18	0.73	59.71	3.2	7.94
T	T	a270	G	A	T	C	X	X	E	F			143.5	130	132	50	45	71	180	21	1.46	50.62	3.29	6.11
T	T	a271	G	A	T	C	X	X	E	F			128	125	127	44	36	64	164	17	0.82	50.61	3.67	7.91
T	T	a272	G	A	T	C	X	X	E	F			146	130	127	49	46	69	180	19	0.91	47.76	5.64	4.02
T	T	a273	G	A	T	C	X	Y	E	F			152	136	135	47	45	78	177	22	0.73	53.3	4.02	6.31
T	T	a274	G	A	T	C	X	X	E	F			147	124	123	43	48	67	192	21	1.83	49.51	6.4	5.37
T	T	a275	G	A	T	C	X	X	E	F			140	126	128	44	42	63	165	18	1	33.69	4.02	8.26
T	T	a276	G	A	T	C	X	X	E	E			120	123	122	44	33	59	158	16	0.73	33.16	3.47	6.36
T	T	a277	G	A	T	C	X	X	E	F			138	123	127	44	38	60	163	20	0.64	30.5	4.84	7.5
T	T	a278	G	A	T	C	X	X	E	F			136	125	124	46	46	63	180	20	1.28	25.72	4.57	7.88
T	T	a279	G	G	T	C	X	X	E	F			144	118	120	43	42	63	169	21	1	28.54	4.47	2.01
T	T	a280	G	A	T	C	X	X	E	F			138	126	127	44	44	62	174	21	1.1	32.72	4.29	4.54
T	T	a281	G	A	T	C	X	X	E	F			143	126	127	48	40	63	166	17	1	38.73	4.38	8.25
T	T	a282	G	A	T	C	X	X	E	F			144	127	131.5	47	42	60	178	20	0.91	45.4	6.3	8.13
T	T	a283	G	A	T	C	X	X	E	F			142	123	125.5	46	43	57	172	21	0.82	31.73	5.66	8.16
T	T	a284	G	A	T	C	X	X	E	F			139	122	125	44	44	60	164	19	0.73	34.93	3.01	8.23
T	T	a285	G	A	T	C	X	X	E	E			143.5	122	121	46	40	57	163	19	0.91	37.63	4.38	8.26
T	T	a286	G	G	T	C	X	X	E	F			141	131	134	45	41	67	167	18	0.91	29.41	3.84	8.24
T	T	a287	G	A	T	C	X	X	E	F			151	142	134	45	44	61	193	20	1.73	38.99	6.94	8.25
T	T	a288	G	A	T	C	X	X	E	F			133	126	127	42	40	62	168	18	0.91	34.64	4.11	8.08
T	T	a289	G	A	T	C	X	Y	E	F			146	128	130	46	41	68	179	20	0.64	35.36	4.47	8.2
T	T	a290	G	A	T	C	X	X	E	F			160	137	139	53	52	72	200	22	1.64	54.74	7.67	7.73
T	T	a291	G	A	T	C	X	X	E	F			158	135.5	137	53	46	73	183	18	0.73	36.59	4.11	8.25
T	T	a292	G	A	T	C	X	Y	F	F			142	126	123	44	41	67	166	17	0.82	38.82	6.48	8.16
T	T	a293	G	A	T	C	X	X	E	F			155	136	137	49	52	85.5	197	22	1.64	41.01	4.75	8.26
T	T	a294	G	A	T	C	X	X	E	F			161	129	137	50	44	66	178	21	1	31.29	6.48	8.1
T	T	a295	G	G	T	C	X	X	E	F			142	123	122	46	40	63	168	17	1	33.07	2.92	8.22
T	T	a296	G	A	T	C	X	X	E	F			131.5	112	113	43	41	54	152	15	0.73	31.76	4.29	8.26
T	T	a297	G	A	T	C	X	X	E	E			139	121	122	44	44	63	167	17	1.1	36.4	3.84	8.26
T	T	a298	G	A	T	C	X	X	E	F			145	134	135	54	51	72	200	22	1.74	38.92	4.93	8.25
T	T	a299	G	A	T	C	X	X	E	F			144.5	126	129	43	42	64	175	18	0.91	37.05	3.29	8.09
T	T	a300	G	A	T	C	X	X	F	F			140	124	125.5	45	38	59	158	17	0.55	32.89	3.38	8.24
T	T	a301	G	A	T	C	X	X	E	F			134.5	120	124	46	42	64	169	17	1.1	41.39	4.11	8.11
T	T	a302	G	A	T	C	X	X	E	F			129	120	121	45	42	58	174	16	0.91	48.03	5.48	7.93
T	T	a303	G	A	T	C	X	X	F	F			133	123	121	42	43	57	166	17	1.1	35	5.2	8.21
T	T	a304	G	A	T	C	X	X	E	F			141	125	128	45	39	61	166	18	0.73	39.61	3.84	8.22
T	T	a305	G	A	T	C	X	X	E	F			123	111	111	42	40	54	163	17	0.82	30.42	5.48	8.26
T	T	a306	G	A	T	C	X	X	E	F			139	130	129	46	44	59	174	21	0.91	37.08	3.74	7.88
T	T	a307	A	A	T	C	X	X	E	F			131	117	119	44	41	59	164	16	0.91	43.41	3.74	8.01
T	T	a308	G	A	T	C	X	X	E	F			134	115	116	43	40	55.5	160	18	0.82	33.49	3.74	8.25
T	T	a309	G	G	T	C	X	X	E	E			146	130	127	49	51	63	191	23	2.1	37.73	4.11	8.24
T	T	a310	G	A	T	C	X	X	E	F			139	119	118	46	44	61.5	172	19	0.91	33.94	3.74	8.26
T	T	a311	G	A	T	C	X	X	E	F			153	131	131.5	53	48	64	191	22	1.19	47.98	5.48	8.25
T	T	a312	G	A	T	C	X	X	E	F			133	119.5	120	40	40	65	170	20	1.37	54.89	5.39	7.55
T	T	a313	G	A	T	C	X	X	E	F			135.5	116	119.5	38	32	58	161	19	0.91	35.57	3.75	7.32
T	T	a314	G	A	T	C	X	X	E	F			134.5	119	124.5	36	39	60.5	170	19	0.91	35.57	3.75	7.32
T	T	a315	G	A	T	C	X	X	E	F			129	120	121	39	38	62.5	154	16	1	41.51	3.84	6.87
T	T	a316	G	A	T	C	X	X	E	F			137	122.5	123.5	39	40	66.5	166	22	0.82	45.68	4.2	7.31
T	T	a317	G	A	T	C	X	X	E	F			149.5	126	126	42	44	67	172	26	0.91	45.61	5.39	6.95
T	T	a318	G	A	T	C	X	X	E	F			138	117	123	39	37	61	167	21	1.19	41.23	3.93	7.27
T	T	a319	G	A	T	C	X	X	E	F			133	120	131	39	39	61	163	18	0.91	39.33	4.66	6.48
T	T	a320	G	A	T	C	X	X	F	F			133.5	115.5	126	37	37	56	154	18	0.55	32.47	3.38	7.18
T	T	a321	G	A	T	C	X	X	E	F			130	118	125	39	40	61	173	19	0.64	34.9	4.57	7.49
T	T	a322	G	A	T	C	X	X	E	F			137	120.5	126	41	36	63.5	172	19	0.91	34.37	5.21	7.64
T	T	a323	G	A	T	C	X	X	E	F			135.5	119	119	42	40	61.5	170	20	1.1	40.8	4.11	7.04
T	T	a324	G	A	T	C	X	X	F	E			135.5	117	127	41	39	63	175	20	0.82	36.24	5.66	7.1
T	T	a325	G	A	T	C	X	X	E	F			132	117.5	122	39	37	53	159	21	0.91	35.14	3.74	8.2
T	T	a326	G	A	T	C	X	X	E	F			124	115.5	119	38	38	55.5	164	18	1.19	45.15	4.02	7.12
T	T	a327	G	A	T	C	X	X	E	F			143	124	138	40	45	62	181	21	0.91	30.2	5.93	7.61
T	T	a328	A	A	T	C	X	X	E	F			130	123	130	42	40	56	173	23	0.82	36.31	5.11	7.57
T	T	a329	G	A	T	C	X	X	E	F			125	112	118	38	37	53	169	20	0.94	36.3	5.75	7.62
T	T	a330	G	A	T	C	X	Y	E	F			119.5	111	117	34	36	47	151	16	0.73	30.41	3.38	7.15
T	T	a331	G	A	T	C	X	Y	E	F			137	121	130	40	38	56	163	20	1	41.27	3.93	8.23
T	T	a332	A	A	T	C	X	X	E	F			137.5	122	136	42	40	55	167	21	0.82	34	4.38	8.16
T	T	a333	G	G	T	C	X	Y	E	E			133	113.5	118	39	39	53	163	18	1.28	34.23	4.38	8.23
T	T	a334	G	A	T	C	X	Y	E	F			112.5	104.5	121	31	32	55	148	16	0.82	30	4.02	7.87
T	T	a335	G	A	T	C	X	Y	E	F			131	119	125	42	41	59.5	176	22	1.19	38.21	4.93	7.98
T	T	a336	G	A	T	C	X	X	E	F			135	118	122	40	43	58	170	21	1.28	42.7	3.84	7.8
T	T	a337	A	A	T	C	X	Y	E	F			127	114	113	36	31	51	150	20	0.91	41.14	3.93	8.23
T	T	a338	G	A	T	C	X	Y	E	F			130	113	119	40	37	58	162	20	1.1	57.08	4.02	8.07
T	T	a339	G	A	T	C	X	Y	E	F			132	123	126	41	39	56	164	19	0.82	52.98	4.75	7.2
T	T	a340	G	A	T	C	X	Y	E	F			128	122	125	39	38	55	165	21	0.74	50.09	4.66	8.11
T	T	a341	G	A	T	C	X	Y	E	F			139.5	125.5	127	42	40	57.5	169	25	0.82	57.83	4.3	7.44
T	T	a342	A	A	T	C	X	Y	E	E			129	112.5	123.5	41	42	54	170	21	1.19	69.44	4.75	6.49
T	T	a343	G	A	T	C	X	Y	E	F			133	114	112.5	38	37	57	160	18	0.73	47.18	4.11	8.08
T	T	a344	G	A	T	C	X	X	E	F			126	117	114.5	40	40	59	175	19	1.1	69.32	5.48	6.77
T	T	a345	G	A	T	C	X	Y	E	F			136	118.5	119.5	39	40	54	162	19	0.91	72.34	5.11	8.05
T	T	a346	G	A	T	C	X	Y	E	F			139	119	121	39	37	57	166	20	0.91	51.2	4.47	7.98
T	T	a347	G	A	T	C	X	Y	E	F			118	117	123	38	35	53	160	16	0.82	43.51	5.39	8.24
T	T	a348	G	A	C	C	X	Y	E	E			131.5	126	130	38	38	61.5	168	21	0.91	59.79	4.84	8.07
T	T	a349	G	A	C	C	X	Y	E	F			138.5	120	125.5	40	38	57.5	172	20	0.73	38.98	2.92	7.89
T	T	a350	G	A	C	C	X	Y	E	F			138.5	118	123	42	40	57.5	171	21	1	47.76	4.29	8.23
T	T	a351	G	A	C	C	X	Y	E	F			148	120	124	43	40	60	173	22	1.28	61.13	5.3	8.25
T	T	a352	G	A	C	C	X	Y	E	F			133	124	130	42	42	56	169	22	0.91	57.71	4.75	8.18
T	T	a353	G	G	C	C	X	Y	E	F			119	116	121	39	42	55	162	20	1.19	54.42	4.29	8.2
T	T	a354	G	A	C	C	X	X	E	E			127	120.5	122	40	39	57	170	20	0.91	48.15	4.48	8.12
T	T	a355	G	A	C	C	X	Y	E	F			128	124.5	130	42	41	59.5	170	20	0.91	49.87	4.2	8.26
T	T	a356	G	A	C	C	X	Y	E	F			128	120	119	41	39	59	182	19	1.46	62.25	7.03	7.29
T	T	a357	G	A	C	C	X	Y	E	F			112	114	114.5	38	39	58	175	20	1.28	49.11	5.48	8.24
T	T	a358	G	A	C	C	X	Y	E	F			137	124	129	45	40	60	167	18	0.91	45.38	4.02	8.26
T	T	a359	G	A	C	C	X	Y	E	F			139	123	129	41	43	62	179	20	1.37	62.5	4.57	8.18
T	T	a360	G	A	C	C	X	Y	E	F			134.5	121	123	40	42	59	168	18	1.1	51.86	4.2	8.17
T	C	a361	G	A	C	C	X	X	E	F			142	125	123	43	40	63.5	174	18	1.38	62.84	4.39	7.32
T	T	a362	G	A	C	C	X	Y	E	F			142	126	126	40	38	65	173	18	0.82	53.15	5.39	8.01
T	C	a363	G	A	C	C	X	Y	E	F			128	120	123	40	39	61	162	18	0.82	51.97	5.48	7.56
T	C	a364	G	A	C	C	X	Y	E	F			128	120	123	42	41	61	162	18	0.91	46.59	5.02	7.77
T	T	a365	G	A	C	C	X	Y	E	F			139	122	121	45	43	63	178	20	1	56.41	4.29	7.73
T	T	a366	A	A	C	C	X	X	E	F			132	123.5	123	44	42	57	170	21	0.55	56.42	4.48	8.18
T	C	a367	G	A	C	C	X	Y	E	F			127	120	120	43	44	62.5	170	18	1.28	53.4	5.21	8.18
T	T	a368	G	G	C	C	X	Y	E	F			136	123	119	46	44	58	175	22	0.92	57.58	4.75	7.78
T	C	a369	G	A	C	C	X	Y	E	F			136	127	131	45	41	61	173	18	0.82	51.66	5.02	7.51
T	T	a370	G	A	C	C	X	Y	E	F			133	120	122	41	40	60	167	18	0.91	57.33	4.75	7.99
T	C	a371	G	A	C	C	X	Y	E	F			128	119	119	38	38	56	170	17	1.1	46.79	4.57	7.99
T	C	a372	G	A	C	C	X	Y	E	E			145	127	129	46	50	70	200	24	1.51	67.85	5.76	6.32
T	T	a373	A	A	C	C	X	Y	E	F			128	127	126	48	46	65	183	19	1.43	62.85	4.47	7.73
T	C	a374	G	A	C	C	X	Y	E	F			154	140	144	49	46	73	198	24	1.1	68.01	5.57	6.75
T	C	a375	G	A	C	C	X	Y	E	F			127	115	117	42	40	58	156	19	0.73	50.55	4.02	7.52
T	T	a376	G	A	C	C	X	Y	E	F			141	115	118	43	38	54	154	18	0.82	49.83	3.84	8.18
T	C	a377	G	A	C	C	X	Y	E	F			142	126	125.5	44	44	60	159	18	0.73	33.14	3.11	6.45
T	C	a378	G	A	C	C	X	Y	E	F			133	118	119.5	44	46	60.5	170	18	0.73	30.99	4.11	7.61
T	T	a379	G	A	C	C	X	Y	E	F			143	122.5	132.5	48	46	61.5	179	20	0.82	31.38	4.29	8.24
T	C	a380	G	A	C	C	X	Y	E	F			127	122.5	128	48	34	57	165	16	0.55	33.77	2.65	6.23
T	C	a381	G	A	C	C	X	X	E	F			144	122	127	46	42	62	165	17	0.73	33.27	3.11	6.25
T	T	a382	G	A	C	C	X	Y	E	F			123	112	116.5	42	36	55	150	15	0.64	31.78	3.56	6
T	T	a383	G	A	C	C	X	Y	E	F			138.5	126	126	46	42	61	168	18	0.55	27.59	3.65	6.91
T	C	a384	G	A	C	C	X	Y	E	E			142	131	132	52	46	65	184	19	1.37	28.17	4.11	6.62
T	C	a385	A	A	C	C	X	Y	E	F			138	125	126	44	43	61	166	17	0.91	35.47	3.74	6.49
T	C	a386	G	A	C	C	X	Y	E	F			131	115.5	116	42	42	55	160	15	0.73	37.22	4.84	6.55
T	C	a387	G	A	C	C	X	Y	E	F			136	121	124.5	44	42	57	170	19	0.82	43.07	3.74	6.67
T	T	a388	G	A	C	C	X	Y	E	F			125	119	123	40	38	57	144	16	0.55	33.04	2.83	6.93
T	C	a389	G	A	C	C	X	Y	E	F			109	106	109	38	30	51	135	13	0.55	29.2	3.93	5.81
T	C	a390	G	A	C	C	X	Y	E	F			125	116	117	38	32	56	144	14	0.64	34.86	3.38	6.3
T	C	a391	G	A	C	C	X	Y	E	F			111	108	115	36	34	52	145	15	0.64	26.12	4.02	5.32
T	C	a392	A	A	C	C	X	Y	E	F			116	114	115	36	30	56	141	13	0.64	37.91	3.47	4.88
T	C	a393	G	A	C	C	X	Y	E	E			124	111	117.5	39	31	50	141	15	0.64	26.13	3.74	5.96
T	T	a394	A	A	C	C	X	Y	E	F			126	112	116	39	33	52	145	14	0.64	39.63	3.65	5.73
T	C	a395	G	A	C	C	X	Y	E	F			122	111	117.5	40	37	52	151	15	0.64	32.94	4.38	6.08
T	C	a396	G	A	C	C	X	Y	E	F			115	108	115	41	34	48	137	13	0.73	32.24	3.74	6.92
T	C	a397	G	A	C	C	X	Y	E	F			111	109	112	38	36	51	135	15	0.64	39.17	3.2	3.37
T	C	a398	G	A	C	C	X	X	E	F			109.5	106	110	37	29	51	136	15	0.64	27.04	3.11	5.24
T	C	a399	G	A	C	C	X	Y	F	F			114.5	112	124	40	34	51	142	14	0.73	43.44	4.2	4.25
T	T	a400	G	A	C	C	X	Y	F	F			117	109	113	40	35	51	135	14	0.46	35.18	2.83	6.16
T	T	a401	A	A	C	C	X	Y	F	F			119	109	113	37	33	52	143	15	0.73	26.8	4.29	7.76
T	C	a402	G	A	C	C	X	Y	E	E			127	109	112	39	33	47	138	14	0.73	32.34	2.19	5.88
T	C	a403	A	G	C	C	X	Y	F	E			118	112	118	37	30	49	137	12	0.55	36.58	2.74	6.81
T	T	a404	A	A	C	C	X	X	F	F			128	115.5	121.5	44	37	54	151	16	0.55	36.75	2.74	5.53
T	C	a405	G	A	C	C	X	Y	E	F			115	112	119	36	33	54.5	136	12	0.55	33.44	3.1	6.61
T	C	a406	A	A	C	C	X	Y	F	E			118	113	115.5	38	33	56	135	13	0.55	31.11	3.29	6.44
T	C	a407	A	G	C	C	X	Y	F	F			123	115	118	40	35	53	141	15	0.55	25.29	3.01	7.75
T	C	a408	G	A	C	C	X	Y	F	F			121	122.5	116	38	35	53	149	12	0.55	31.89	3.65	7.29
T	T	a409	A	A	C	C	X	Y	E	F			114	108	108	37	33	49	130	12	0.64	60.1	4.11	7.04
T	C	a410	A	A	C	C	X	Y	F	F			121	112	114.5	39	36	54	146	14	0.82	45.85	3.74	7.98
T	C	a411	G	A	C	C	X	X	F	F			125	107	112	39	36	51.5	140	15	0.64	49.09	3.84	6.73
T	T	a412	A	A	C	C	X	Y	F	E			126	119.5	123	38	34	55	146	13	0.55	34.83	4.38	7.3
T	C	a413	G	A	C	C	X	Y	F	F			111.5	108.5	111	38	33	52	139	12	0.82	61.44	4.2	7.15
T	C	a414	A	A	C	C	X	Y	E	F			120	108	114	38	32	45	132	12	0.64	35.54	4.39	5.03
T	C	a415	A	A	C	C	X	Y	F	E			117	106	107.5	35	32	47	134	12	0.55	45	3.75	7.46
T	C	a416	G	A	C	C	X	X	F	F			139	113	120	40	35	53	143	15	0.73	44.38	5.2	6.62
T	T	a417	A	A	C	C	X	Y	E	F			124.5	108	110	37	27	58	139	12	0.64	49.8	5.02	5.88
T	C	a418	A	A	C	C	X	Y	F	F			123	116	119.5	41	35	53.5	135	14	0.64	33.21	4.39	7.76
T	C	a419	A	A	C	C	X	Y	F	E			130	110.5	115	40	34	52	142	13	0.82	72.1	5.3	6.85
T	C	a420	G	A	C	C	X	Y	F	F			131.5	114	118.5	40	38	52	144	15	0.55	42.4	5.21	6.4
T	C	a421	A	A	C	C	X	Y	E	E			127	113.5	120	37	35	53.5	143	14	0.55	40.65	3.83	7.02
T	C	a422	A	A	C	C	X	X	F	F			119.5	115	118.5	38	32	55	135	12	0.46	42.48	4.11	6.03
T	C	a423	G	A	C	C	X	Y	F	F			112	109	110	36	30	53	130	12	0.73	34.63	4.03	5.43
T	C	a424	A	A	C	C	X	Y	F	E			115.5	112	116	40	33	52	138	14	0.55	35.04	4.2	5.53
T	C	a425	A	A	C	C	X	Y	E	E			114	106	110	36	32	38	134	12	0.64	25.22	3.29	8.08
T	C	a426	G	A	C	C	X	Y	F	F			120	106	113	37	33	51.5	137	12	0.73	50.92	4.21	6.16
T	C	a427	A	A	C	C	X	Y	F	F			120	107.5	109.5	38	32	52.5	138	13	0.55	44.34	3.29	6.51
T	C	a428	A	A	C	C	X	Y	E	E			116	108	112	39	32	48.5	133	13	0.91	35.81	4.21	6.16
T	C	a429	G	A	C	C	X	Y	F	F			112	101	110	36	31	50.5	135	12	0.64	45.92	5.02	8.26
T	C	a430	A	A	C	C	X	Y	E	F			124.5	110	117	45	33	52.5	146	14	0.82	35.91	4.85	6.14
T	C	a431	A	G	C	C	X	Y	F	E			107.5	115	118	40	33	49.5	143	12	0.73	37.81	3.29	6.51
T	C	a432	A	A	C	C	X	Y	F	E			137.5	125	127.5	43	44	57	150	18	0.46	43.23	3.01	6.57
T	C	a433	A	A	C	C	X	Y	F	F			144	120	126	44	42	60	160	16	0.55	44.89	5.02	7.39
T	C	a434	A	A	C	C	X	Y	F	E			110	139	136	45	40	66	189	20	1.1	85.47	5.48	6.14
T	C	a435	G	A	C	C	X	Y	E	F			152	132.5	138	45	43	62	180	19	0.91	60.7	7.58	5.95
T	C	a436	A	A	C	C	X	Y	E	F
T	C	a437	A	G	C	C	X	Y	F	F
T	C	a438	G	A	C	C	X	Y	E	F
T	C	a439	A	A	C	C	X	Y	E	E
T	C	a440	A	A	C	C	X	Y	F	F
T	C	a441	G	A	C	C	X	Y	F	F
T	C	a442	A	A	C	C	X	X	E	E
T	C	a443	G	A	C	C	X	Y	F	F
T	C	a444	A	A	C	C	X	Y	F	E
T	C	a445	A	A	C	C	X	Y	E	F
T	C	a446	A	A	C	C	X	Y	F	F
T	C	a447	A	A	C	C	X	Y	F	F
T	C	a448	A	A	C	C	X	Y	E	E
